# Supplementary material for: 2,6-Bis(prop-2-yn­yloxy)naphthalene
Source: Acta Crystallogr Sect E Struct Rep Online. 2008 Oct 9;64(Pt 11):o2081. doi: 10.1107/S1600536808031772 (PMC2959568; doi:10.1107/S1600536808031772)
Supplement: Supplementary file 2 [file e-64-o2081-Isup2.hkl]

# 
# h,k,l, Fc-squared, Fo-squared, sigma(Fo-squared) and status flag 
# 
data_I
_shelx_title ' 1 in Pbca' 
_shelx_refln_list_code          4 
_shelx_F_calc_maximum      201.87 
_exptl_crystal_F_000       496.00 
_reflns_d_resolution_high  0.8107 
 
loop_ 
 _symmetry_equiv_pos_as_xyz 
 'x, y, z' 
 '-x+1/2, -y, z+1/2' 
 '-x, y+1/2, -z+1/2' 
 'x+1/2, -y+1/2, -z' 
 '-x, -y, -z' 
 'x-1/2, y, -z-1/2' 
 'x, -y-1/2, z-1/2' 
 '-x-1/2, y-1/2, z' 
 
_cell_length_a     7.5783 
_cell_length_b     8.0295 
_cell_length_c    20.9720 
_cell_angle_alpha  90.000 
_cell_angle_beta   90.000 
_cell_angle_gamma  90.000 
 
_shelx_F_squared_multiplier     1.000 
 
loop_ 
 _refln_index_h 
 _refln_index_k 
 _refln_index_l 
 _refln_F_squared_calc 
 _refln_F_squared_meas 
 _refln_F_squared_sigma 
 _refln_observed_status 
   2   0   0    40750.33    39792.45    816.47 o 
   4   0   0        9.20        8.42      1.42 o 
   6   0   0      196.38      184.47      7.38 o 
   8   0   0       12.99       13.12      2.46 o 
   2   1   0      213.13      219.08      2.90 o 
   4   1   0       77.89       86.07      1.94 o 
   6   1   0       54.68       56.53      2.43 o 
   8   1   0       10.29        6.51      1.70 o 
   0   2   0       14.63       10.39      0.92 o 
   2   2   0     1362.75     1314.69     11.91 o 
   4   2   0     2085.49     2108.93     22.30 o 
   6   2   0      445.54      432.58      8.71 o 
   8   2   0        4.85        1.34      1.97 o 
   2   3   0        4.00        5.36      0.60 o 
   4   3   0       26.92       23.85      1.26 o 
   6   3   0        0.97        2.45      1.23 o 
   8   3   0       20.79       24.76      2.37 o 
   0   4   0       36.83       37.38      2.22 o 
   2   4   0        0.32        1.32      0.58 o 
   4   4   0       12.76       15.36      1.20 o 
   6   4   0        6.74        9.70      1.51 o 
   8   4   0        0.34        2.35      3.49 o 
   2   5   0       97.97       96.40      2.48 o 
   4   5   0       35.86       30.20      2.13 o 
   6   5   0        2.40        1.07      1.65 o 
   8   5   0        5.75        5.34      2.81 o 
   0   6   0       16.46       15.85      1.99 o 
   2   6   0       22.16       21.83      1.69 o 
   4   6   0      206.04      204.79      5.11 o 
   6   6   0      115.07      116.74      7.42 o 
   2   7   0       21.83       20.54      1.78 o 
   4   7   0        2.95        3.00      1.63 o 
   6   7   0        0.23        2.12      3.23 o 
   0   8   0      848.38      848.78     18.32 o 
   2   8   0      288.83      294.25      6.66 o 
   4   8   0        3.69        3.87      2.00 o 
   2   9   0        0.41        2.77      1.87 o 
   1   1   1     1801.15     1811.36     12.08 o 
   2   1   1     7489.80     7565.24     46.72 o 
   3   1   1        2.90        3.66      0.52 o 
   4   1   1      811.14      816.57      6.03 o 
   5   1   1       70.54       75.34      1.56 o 
   6   1   1       27.04       25.36      1.22 o 
   7   1   1       16.51       17.48      1.22 o 
   8   1   1       36.77       31.81      1.63 o 
   9   1   1        2.62        3.10      1.66 o 
   0   2   1      598.73      644.30      7.53 o 
   1   2   1      445.49      434.70      3.27 o 
   2   2   1       53.82       60.46      0.92 o 
   3   2   1      809.60      878.83      6.36 o 
   4   2   1      173.10      172.40      2.19 o 
   5   2   1      113.65      113.19      2.05 o 
   6   2   1      105.42      108.01      2.36 o 
   7   2   1        7.64        5.20      1.02 o 
   8   2   1       15.19       16.11      1.37 o 
   9   2   1        0.30        0.00      1.45 o 
   1   3   1        2.15        1.33      0.40 o 
   2   3   1       37.06       40.91      0.80 o 
   3   3   1       24.26       24.40      0.76 o 
   4   3   1        0.13        0.66      0.51 o 
   5   3   1       23.55       22.33      1.00 o 
   6   3   1       28.63       26.61      1.31 o 
   7   3   1       11.22       11.32      1.16 o 
   8   3   1       13.88       12.05      1.46 o 
   0   4   1        5.57        7.90      0.88 o 
   1   4   1        9.63       10.92      0.65 o 
   2   4   1       38.46       38.18      0.91 o 
   3   4   1        0.02        1.12      0.51 o 
   4   4   1       24.96       22.01      0.88 o 
   5   4   1        0.95        1.20      0.73 o 
   6   4   1        1.13        2.75      0.98 o 
   7   4   1       26.42       27.58      1.71 o 
   8   4   1        1.10        2.75      1.60 o 
   1   5   1       47.72       46.73      1.25 o 
   2   5   1        5.11        4.10      0.67 o 
   3   5   1       16.04       18.44      0.94 o 
   4   5   1        1.51        0.73      0.74 o 
   5   5   1       20.11       21.17      1.24 o 
   6   5   1        3.13        2.88      1.20 o 
   7   5   1        0.32        0.00      1.43 o 
   8   5   1        4.53        4.33      2.07 o 
   0   6   1       20.04       22.27      1.54 o 
   1   6   1        0.62        2.00      0.72 o 
   2   6   1       26.10       27.61      1.41 o 
   3   6   1        5.94        4.79      0.83 o 
   4   6   1        9.29       10.16      1.02 o 
   5   6   1       22.44       24.56      1.42 o 
   6   6   1        0.23        0.00      1.53 o 
   7   6   1       13.09       16.51      3.87 o 
   1   7   1      686.50      709.88      7.76 o 
   2   7   1       57.40       58.95      1.91 o 
   3   7   1       62.80       64.65      2.03 o 
   4   7   1       11.58       13.40      1.33 o 
   5   7   1       11.59       12.59      1.40 o 
   6   7   1        2.84        2.98      1.68 o 
   0   8   1      126.86      135.33      4.56 o 
   1   8   1       57.78       63.61      2.50 o 
   2   8   1       48.00       54.48      2.01 o 
   3   8   1      160.00      175.79      3.82 o 
   4   8   1        2.08        2.40      1.44 o 
   5   8   1       27.64       31.55      2.98 o 
   1   9   1        0.34        1.80      1.19 o 
   2   9   1        8.60        7.92      1.46 o 
   3   9   1       14.45       18.05      1.74 o 
   0   0   2     5340.40     5056.77     76.12 o 
   1   0   2      190.71      159.73      1.89 o 
   2   0   2      991.63      968.08      9.67 o 
   3   0   2      312.99      286.18      4.08 o 
   4   0   2        0.14        0.87      0.60 o 
   5   0   2      226.22      222.48      3.70 o 
   6   0   2       23.98       24.44      1.69 o 
   7   0   2       27.31       27.59      1.98 o 
   8   0   2       12.65        9.29      2.42 o 
   9   0   2        0.41        0.00      2.33 o 
   1   1   2     4932.21     4909.09     35.70 o 
   2   1   2     4877.13     5113.09     33.42 o 
   3   1   2     2805.31     2897.52     19.52 o 
   4   1   2     1130.25     1099.14      9.05 o 
   5   1   2      645.38      648.53      7.23 o 
   6   1   2       47.00       46.76      1.57 o 
   7   1   2      100.95      100.82      2.42 o 
   8   1   2        0.69        1.96      1.13 o 
   9   1   2       22.55       25.26      2.55 o 
   0   2   2      382.20      370.40      6.98 o 
   1   2   2       46.90       48.96      0.86 o 
   2   2   2       70.62       66.77      1.13 o 
   3   2   2      290.90      313.57      2.84 o 
   4   2   2        1.52        3.06      0.91 o 
   5   2   2       33.05       38.11      1.20 o 
   6   2   2        0.04        0.59      0.85 o 
   7   2   2        1.13        1.18      0.99 o 
   8   2   2        1.34        1.62      1.28 o 
   9   2   2        0.01        0.00      1.43 o 
   1   3   2      771.28      813.35      8.00 o 
   2   3   2      182.57      209.83      2.24 o 
   3   3   2      242.75      270.05      2.68 o 
   4   3   2       39.84       48.73      1.12 o 
   5   3   2       31.68       33.28      1.12 o 
   6   3   2        1.07        2.03      0.84 o 
   7   3   2       15.86       18.93      1.32 o 
   8   3   2        5.11        4.95      1.35 o 
   0   4   2      121.33      131.05      2.95 o 
   1   4   2       60.61       59.72      1.77 o 
   2   4   2       46.45       43.48      1.09 o 
   3   4   2       53.71       56.93      1.17 o 
   4   4   2        0.31        0.74      0.58 o 
   5   4   2        0.09        0.00      0.66 o 
   6   4   2        2.64        2.94      0.92 o 
   7   4   2        3.99        4.75      1.41 o 
   8   4   2        0.87        2.05      1.91 o 
   1   5   2        5.61        7.95      0.71 o 
   2   5   2      102.56      107.38      1.98 o 
   3   5   2      143.21      146.64      2.42 o 
   4   5   2       65.64       68.70      1.76 o 
   5   5   2      121.13      116.25      2.54 o 
   6   5   2       12.29       13.31      1.40 o 
   7   5   2       38.11       36.94      2.28 o 
   8   5   2        4.19        1.00      3.17 o 
   0   6   2      190.53      179.38      3.69 o 
   1   6   2       50.91       50.62      1.56 o 
   2   6   2       75.26       68.69      1.89 o 
   3   6   2      109.13      110.70      2.76 o 
   4   6   2        1.02        1.12      0.89 o 
   5   6   2        0.36        0.48      0.94 o 
   6   6   2        0.99        1.07      2.01 o 
   7   6   2        9.58       10.33      1.79 o 
   1   7   2      521.06      505.73      6.14 o 
   2   7   2        0.78        0.28      0.92 o 
   3   7   2       64.55       56.57      2.00 o 
   4   7   2        0.03        1.99      1.13 o 
   5   7   2        0.07        1.07      1.35 o 
   6   7   2        0.02        0.14      1.65 o 
   0   8   2       68.52       66.03      3.00 o 
   1   8   2       12.27       13.74      1.17 o 
   2   8   2       23.77       23.01      1.77 o 
   3   8   2       20.45       24.28      1.63 o 
   4   8   2        0.00        2.71      1.37 o 
   5   8   2        0.85        0.00      1.61 o 
   1   9   2        1.34        4.47      1.26 o 
   2   9   2       59.99       68.93      2.57 o 
   3   9   2       37.09       38.22      2.13 o 
   1   1   3     8790.89     8832.19     75.02 o 
   2   1   3     4674.78     4604.95     31.86 o 
   3   1   3      587.70      607.51      4.83 o 
   4   1   3      324.60      305.51      3.05 o 
   5   1   3        7.27        8.98      0.72 o 
   6   1   3       79.75       81.03      2.00 o 
   7   1   3       10.53       10.21      1.07 o 
   8   1   3       37.70       34.87      1.82 o 
   9   1   3        3.31        1.34      1.62 o 
   0   2   3     1527.61     1552.62     20.03 o 
   1   2   3       75.70       74.18      1.30 o 
   2   2   3       17.71       16.94      0.58 o 
   3   2   3      172.64      167.07      1.87 o 
   4   2   3       50.11       45.07      1.47 o 
   5   2   3      113.97      116.25      1.86 o 
   6   2   3        0.22        1.67      0.92 o 
   7   2   3       25.36       22.48      1.43 o 
   8   2   3        4.98        6.42      1.30 o 
   9   2   3        2.54        2.88      1.47 o 
   1   3   3     1813.90     1886.77     14.72 o 
   2   3   3     1234.97     1313.46      9.53 o 
   3   3   3      570.39      592.84      6.02 o 
   4   3   3      324.14      326.56      3.26 o 
   5   3   3       37.61       37.78      1.25 o 
   6   3   3        5.56        4.62      0.96 o 
   7   3   3        0.12        0.91      1.17 o 
   8   3   3       20.75       19.79      1.70 o 
   0   4   3      146.32      164.64      3.38 o 
   1   4   3      111.94      123.20      1.85 o 
   2   4   3        7.62       10.54      0.75 o 
   3   4   3       61.06       63.97      1.35 o 
   4   4   3        8.63        9.11      0.71 o 
   5   4   3        0.01        0.00      0.68 o 
   6   4   3        0.07        1.40      0.99 o 
   7   4   3        0.02        0.42      1.60 o 
   8   4   3       11.91       10.67      2.02 o 
   1   5   3       98.41       96.65      2.05 o 
   2   5   3      109.34      101.95      2.01 o 
   3   5   3       31.87       32.03      1.19 o 
   4   5   3       48.82       52.84      1.96 o 
   5   5   3        0.70        0.13      0.89 o 
   6   5   3        0.26        0.51      1.65 o 
   7   5   3        0.11        1.48      1.50 o 
   0   6   3       22.62       21.69      1.61 o 
   1   6   3       86.80       81.64      1.98 o 
   2   6   3       71.90       68.32      1.98 o 
   3   6   3      221.14      212.73      3.42 o 
   4   6   3       45.52       43.26      1.55 o 
   5   6   3       54.58       52.81      2.06 o 
   6   6   3        1.02        1.45      1.50 o 
   7   6   3        0.20        0.00      1.82 o 
   1   7   3      111.51      113.17      2.55 o 
   2   7   3       22.03       18.95      1.29 o 
   3   7   3       10.88       12.10      1.19 o 
   4   7   3        0.00        0.61      1.11 o 
   5   7   3        7.03       10.59      1.66 o 
   6   7   3       14.13       14.73      2.23 o 
   0   8   3       51.48       46.08      2.57 o 
   1   8   3        2.48        1.11      1.06 o 
   2   8   3       31.78       33.36      1.89 o 
   3   8   3        0.45        1.43      1.19 o 
   4   8   3       14.28       17.49      1.78 o 
   5   8   3        6.68        3.80      1.78 o 
   1   9   3        1.56        1.73      1.27 o 
   2   9   3       29.25       32.98      2.23 o 
   3   9   3       10.71       13.89      2.41 o 
   0   0   4    10045.35     9874.21    208.81 o 
   1   0   4     1909.99     1933.38     20.50 o 
   2   0   4     1193.29     1217.34     14.55 o 
   3   0   4     1608.18     1698.19     15.14 o 
   4   0   4       12.88       13.08      1.09 o 
   5   0   4        0.06        0.53      0.81 o 
   6   0   4       70.63       66.08      3.37 o 
   7   0   4       37.57       32.38      2.09 o 
   8   0   4      242.09      234.75      6.99 o 
   9   0   4        0.82        5.25      2.21 o 
   1   1   4     3241.60     3195.77     29.99 o 
   2   1   4      163.86      174.43      1.96 o 
   3   1   4      292.96      292.61      2.78 o 
   4   1   4      135.02      145.92      1.96 o 
   5   1   4       11.23       11.49      0.75 o 
   6   1   4       11.29       10.68      1.00 o 
   7   1   4       16.80       16.63      1.38 o 
   8   1   4        1.74        2.87      1.25 o 
   9   1   4        0.44        1.59      1.62 o 
   0   2   4     1996.95     1835.50     22.96 o 
   1   2   4      219.67      210.69      2.61 o 
   2   2   4      189.55      191.13      2.25 o 
   3   2   4      441.01      451.77      4.17 o 
   4   2   4     1915.16     1912.86     13.65 o 
   5   2   4       11.77       12.31      0.78 o 
   6   2   4      631.94      620.92      6.78 o 
   7   2   4       12.03        8.52      1.30 o 
   8   2   4       23.42       21.42      1.62 o 
   9   2   4        2.90        1.88      1.72 o 
   1   3   4      687.70      704.14      7.82 o 
   2   3   4      219.62      243.03      3.02 o 
   3   3   4       30.13       35.42      1.03 o 
   4   3   4      232.01      242.59      2.82 o 
   5   3   4        0.24        1.24      0.70 o 
   6   3   4       61.07       58.57      2.09 o 
   7   3   4        5.80        6.86      1.21 o 
   8   3   4        7.48        6.37      1.46 o 
   0   4   4       15.59       12.17      1.57 o 
   1   4   4      142.86      137.76      2.07 o 
   2   4   4        2.75        0.00      0.69 o 
   3   4   4      237.02      221.77      3.08 o 
   4   4   4       24.61       26.30      1.00 o 
   5   4   4       23.75       21.28      1.44 o 
   6   4   4        3.78        2.05      1.07 o 
   7   4   4        1.17        3.00      1.23 o 
   8   4   4        0.66        0.00      1.89 o 
   1   5   4        1.59        0.27      0.59 o 
   2   5   4       64.20       62.76      1.58 o 
   3   5   4       18.07       17.28      1.00 o 
   4   5   4      111.23      114.41      2.27 o 
   5   5   4        4.59        6.29      1.19 o 
   6   5   4       48.45       51.60      2.46 o 
   7   5   4        1.82        1.67      1.59 o 
   0   6   4      200.53      193.22      5.47 o 
   1   6   4       58.94       56.24      1.77 o 
   2   6   4      240.58      235.91      3.85 o 
   3   6   4      112.09      120.87      2.52 o 
   4   6   4      183.68      174.17      3.16 o 
   5   6   4        0.05        0.34      1.31 o 
   6   6   4       44.47       40.88      2.39 o 
   7   6   4       17.92       17.27      2.58 o 
   1   7   4        4.50        5.37      1.27 o 
   2   7   4       22.96       21.74      1.37 o 
   3   7   4        0.14        2.12      1.01 o 
   4   7   4        3.87        5.02      1.30 o 
   5   7   4        0.92        0.17      1.42 o 
   6   7   4        0.04        0.62      1.86 o 
   0   8   4       16.70       15.16      1.96 o 
   1   8   4       16.76       17.47      1.40 o 
   2   8   4        6.07        7.13      1.24 o 
   3   8   4       26.57       28.72      1.73 o 
   4   8   4        3.07        3.68      1.57 o 
   5   8   4        0.00        2.87      1.94 o 
   1   9   4       15.97       16.12      1.67 o 
   2   9   4       30.76       34.24      2.07 o 
   3   9   4       10.30       12.55      1.85 o 
   1   1   5       75.77       84.33      1.49 o 
   2   1   5      417.79      394.34      4.36 o 
   3   1   5      253.10      255.29      2.50 o 
   4   1   5      106.51      117.20      1.69 o 
   5   1   5      151.94      150.73      2.13 o 
   6   1   5        0.25        0.45      0.80 o 
   7   1   5        1.22        4.85      1.18 o 
   8   1   5       11.29       10.04      1.66 o 
   9   1   5       31.57       30.82      2.28 o 
   0   2   5       29.67       33.43      1.25 o 
   1   2   5      623.20      619.69      6.19 o 
   2   2   5      533.07      535.07      5.68 o 
   3   2   5     1338.42     1338.86     11.56 o 
   4   2   5      742.42      739.99      6.12 o 
   5   2   5      371.54      369.34      3.85 o 
   6   2   5      125.17      121.37      2.81 o 
   7   2   5       13.49       12.19      1.29 o 
   8   2   5        2.81        2.45      1.35 o 
   1   3   5      485.77      525.26      4.89 o 
   2   3   5        5.76        4.18      0.79 o 
   3   3   5        4.05        3.23      0.60 o 
   4   3   5       40.31       37.67      1.09 o 
   5   3   5        5.00        5.06      0.80 o 
   6   3   5       38.97       36.34      1.69 o 
   7   3   5        9.67        6.85      1.30 o 
   8   3   5        6.32        7.57      1.50 o 
   0   4   5     4528.10     4907.01     51.55 o 
   1   4   5       66.38       79.45      1.59 o 
   2   4   5     1647.67     1788.10     15.49 o 
   3   4   5       57.03       62.04      1.60 o 
   4   4   5       24.66       23.31      0.98 o 
   5   4   5       21.81       18.15      1.23 o 
   6   4   5        4.18        2.64      1.15 o 
   7   4   5        1.13        0.29      1.26 o 
   8   4   5        0.73        2.98      1.78 o 
   1   5   5        1.00        0.87      0.66 o 
   2   5   5       65.64       67.52      1.72 o 
   3   5   5      112.50      103.70      2.26 o 
   4   5   5       50.14       51.13      1.70 o 
   5   5   5      192.89      180.47      3.85 o 
   6   5   5        3.18        4.48      1.55 o 
   7   5   5       32.49       30.51      3.14 o 
   0   6   5      195.99      184.88      4.89 o 
   1   6   5       79.63       80.82      2.34 o 
   2   6   5       95.53       92.36      2.43 o 
   3   6   5      199.15      202.84      3.49 o 
   4   6   5        4.79        7.07      1.16 o 
   5   6   5       47.53       51.23      2.38 o 
   6   6   5        3.84        5.00      1.51 o 
   7   6   5        0.11        4.20      1.85 o 
   1   7   5       72.02       75.37      2.32 o 
   2   7   5        2.73        2.78      1.08 o 
   3   7   5        2.89        2.53      1.07 o 
   4   7   5       13.43       11.08      1.53 o 
   5   7   5        8.43       11.09      1.75 o 
   6   7   5        6.89        3.90      2.01 o 
   0   8   5       51.83       54.33      2.97 o 
   1   8   5        0.25        2.01      1.28 o 
   2   8   5        8.43        9.59      1.30 o 
   3   8   5        0.53        0.58      1.51 o 
   4   8   5        2.62        1.29      1.63 o 
   5   8   5       10.15       13.47      2.12 o 
   1   9   5        0.16        0.44      1.29 o 
   2   9   5        8.68       10.57      1.73 o 
   3   9   5       15.71       16.28      1.95 o 
   0   0   6        0.80        0.00      0.50 o 
   1   0   6      161.38      171.28      2.50 o 
   2   0   6      228.59      259.99      4.10 o 
   3   0   6      567.86      575.80      6.45 o 
   4   0   6       96.23       96.30      1.75 o 
   5   0   6       81.33       77.81      2.11 o 
   6   0   6       15.98       20.76      1.69 o 
   7   0   6        1.63        1.17      1.81 o 
   8   0   6      122.86      118.25      4.97 o 
   9   0   6       34.38       45.57      4.34 o 
   1   1   6     4093.38     4166.86     38.98 o 
   2   1   6        0.67        0.81      0.50 o 
   3   1   6      712.92      713.73      5.89 o 
   4   1   6       97.52       89.05      1.40 o 
   5   1   6      132.74      133.48      2.01 o 
   6   1   6       78.57       77.87      2.22 o 
   7   1   6       89.35       92.76      2.59 o 
   8   1   6       13.15       12.68      1.61 o 
   9   1   6       35.47       41.90      3.03 o 
   0   2   6        6.49        6.04      0.68 o 
   1   2   6      641.88      611.84      6.13 o 
   2   2   6      148.94      150.14      2.67 o 
   3   2   6      613.85      618.45      5.73 o 
   4   2   6      263.21      262.38      3.04 o 
   5   2   6       42.15       41.42      1.21 o 
   6   2   6       65.69       58.24      1.99 o 
   7   2   6        0.60        2.14      1.14 o 
   8   2   6        0.00        0.00      1.43 o 
   1   3   6     1090.49     1191.28     13.61 o 
   2   3   6      481.78      481.63      6.34 o 
   3   3   6       70.78       64.83      1.52 o 
   4   3   6        3.22        3.09      0.69 o 
   5   3   6      320.63      305.51      4.15 o 
   6   3   6      101.24       99.77      2.58 o 
   7   3   6       68.56       62.58      2.28 o 
   8   3   6       32.43       30.09      2.06 o 
   0   4   6      397.02      403.07      7.03 o 
   1   4   6        3.96        4.41      0.63 o 
   2   4   6      204.38      208.95      2.98 o 
   3   4   6        0.02        0.00      0.66 o 
   4   4   6       23.82       23.63      1.13 o 
   5   4   6        9.55       12.90      1.18 o 
   6   4   6        0.75        3.53      1.23 o 
   7   4   6        4.86        4.64      1.37 o 
   8   4   6        0.22        0.51      2.18 o 
   1   5   6       15.13       15.37      1.01 o 
   2   5   6       12.09       13.45      0.96 o 
   3   5   6      138.85      133.22      2.59 o 
   4   5   6       10.82        9.75      1.16 o 
   5   5   6      143.81      155.27      4.29 o 
   6   5   6       38.09       39.14      2.22 o 
   7   5   6       11.76       13.43      1.81 o 
   0   6   6       21.98       21.72      2.41 o 
   1   6   6        0.52        0.00      0.86 o 
   2   6   6       22.49       19.97      1.24 o 
   3   6   6        4.90        4.24      1.04 o 
   4   6   6       13.07        9.56      1.23 o 
   5   6   6        0.63        1.64      1.30 o 
   6   6   6        0.46        1.21      2.81 o 
   7   6   6        1.18        3.24      2.02 o 
   1   7   6      248.21      250.94      4.41 o 
   2   7   6       28.69       28.81      1.57 o 
   3   7   6       35.60       31.02      1.95 o 
   4   7   6       26.17       22.39      1.80 o 
   5   7   6        1.88        0.00      1.48 o 
   6   7   6        0.78        0.00      2.10 o 
   0   8   6        2.00        0.00      1.66 o 
   1   8   6        8.62        9.82      1.45 o 
   2   8   6        1.40        2.22      1.36 o 
   3   8   6       23.75       26.56      1.97 o 
   4   8   6        6.10        7.62      2.20 o 
   5   8   6        1.08        2.42      1.91 o 
   1   9   6        4.44        4.69      1.31 o 
   2   9   6        1.51        4.28      1.72 o 
   3   9   6        7.31        8.25      2.08 o 
   1   1   7      276.03      246.16      3.24 o 
   2   1   7      454.11      435.32      5.52 o 
   3   1   7       53.38       59.43      1.36 o 
   4   1   7       35.77       35.10      0.85 o 
   5   1   7       10.91       13.08      0.78 o 
   6   1   7       35.14       32.93      1.57 o 
   7   1   7       59.30       60.22      2.44 o 
   8   1   7       40.75       40.96      2.26 o 
   0   2   7      316.79      278.21      4.65 o 
   1   2   7      362.35      388.09      4.27 o 
   2   2   7        0.68        1.18      0.60 o 
   3   2   7      162.43      149.01      2.31 o 
   4   2   7       43.68       46.69      1.16 o 
   5   2   7       42.92       45.12      1.72 o 
   6   2   7       32.64       32.74      1.60 o 
   7   2   7       51.92       49.01      2.07 o 
   8   2   7        6.03        4.24      1.51 o 
   1   3   7      425.47      494.63      5.65 o 
   2   3   7      111.18      103.57      1.94 o 
   3   3   7      669.98      674.40      6.80 o 
   4   3   7        0.96        1.00      0.82 o 
   5   3   7      399.75      390.52      6.72 o 
   6   3   7       39.34       36.91      1.69 o 
   7   3   7       61.98       55.28      2.16 o 
   8   3   7       11.03        9.30      1.82 o 
   0   4   7       47.48       53.15      2.11 o 
   1   4   7        5.53        4.84      0.64 o 
   2   4   7       49.77       52.84      1.40 o 
   3   4   7        5.59        6.58      0.87 o 
   4   4   7        2.20        2.74      0.92 o 
   5   4   7      130.40      132.72      2.87 o 
   6   4   7       51.95       49.35      2.12 o 
   7   4   7      101.01      108.62      3.23 o 
   8   4   7       41.34       35.85      2.49 o 
   1   5   7      124.08      132.81      2.33 o 
   2   5   7      295.51      297.47      3.73 o 
   3   5   7      239.03      223.69      3.49 o 
   4   5   7      186.47      192.98      3.77 o 
   5   5   7      155.82      159.32      3.92 o 
   6   5   7       11.43       11.30      1.67 o 
   7   5   7       19.69       21.92      2.26 o 
   0   6   7        0.09        1.93      1.24 o 
   1   6   7       38.15       35.41      1.82 o 
   2   6   7       11.66       11.59      1.20 o 
   3   6   7       39.53       41.68      2.00 o 
   4   6   7       32.35       27.68      1.69 o 
   5   6   7        1.83        1.63      1.28 o 
   6   6   7       22.37       20.25      3.38 o 
   1   7   7        8.09        5.53      1.11 o 
   2   7   7        5.70        2.36      1.10 o 
   3   7   7       20.96       21.92      1.62 o 
   4   7   7        6.74        5.31      1.40 o 
   5   7   7        1.81        1.76      1.74 o 
   6   7   7        0.00        0.00      1.91 o 
   0   8   7        3.04        3.37      1.76 o 
   1   8   7        1.22        0.00      1.13 o 
   2   8   7        0.80        0.00      1.29 o 
   3   8   7        4.17        6.24      2.81 o 
   4   8   7        4.63        4.98      1.61 o 
   1   9   7        0.93        1.27      1.60 o 
   2   9   7        1.88        0.85      1.62 o 
   0   0   8     3201.43     3034.05     45.23 o 
   1   0   8      333.56      345.14      6.67 o 
   2   0   8     1488.69     1549.34     17.03 o 
   3   0   8      543.24      558.43      7.06 o 
   4   0   8      330.17      355.26      5.10 o 
   5   0   8        7.29        7.08      0.99 o 
   6   0   8        6.03        3.99      2.69 o 
   7   0   8       35.41       40.95      2.97 o 
   8   0   8        2.39        4.65      2.12 o 
   1   1   8      678.11      681.09      6.66 o 
   2   1   8       28.66       30.41      0.96 o 
   3   1   8        2.09        3.83      0.55 o 
   4   1   8       53.80       57.03      1.44 o 
   5   1   8       62.40       65.42      1.57 o 
   6   1   8       45.69       44.72      1.82 o 
   7   1   8       45.79       48.02      2.24 o 
   8   1   8       12.44       13.34      1.72 o 
   0   2   8      176.89      173.52      4.65 o 
   1   2   8        0.78        1.53      0.46 o 
   2   2   8        0.15        0.04      0.54 o 
   3   2   8        0.71        0.84      0.70 o 
   4   2   8       88.40       80.02      1.78 o 
   5   2   8       61.24       57.64      1.60 o 
   6   2   8       93.71      106.09      2.68 o 
   7   2   8       41.77       38.15      2.09 o 
   8   2   8       19.46       18.54      2.08 o 
   1   3   8      611.99      637.91      6.75 o 
   2   3   8        0.34        0.26      0.56 o 
   3   3   8        3.06        3.84      0.64 o 
   4   3   8       38.74       31.92      1.39 o 
   5   3   8      114.48      119.51      3.13 o 
   6   3   8       86.38       82.56      3.32 o 
   7   3   8       98.86      102.35      2.86 o 
   8   3   8       18.76       20.57      4.48 o 
   0   4   8      118.14      123.60      6.82 o 
   1   4   8        4.69        3.09      0.71 o 
   2   4   8        1.93        1.61      0.69 o 
   3   4   8        0.48        1.31      0.82 o 
   4   4   8      127.35      130.75      2.85 o 
   5   4   8        2.88        4.21      1.01 o 
   6   4   8       38.24       40.35      2.10 o 
   7   4   8        1.72        5.60      1.44 o 
   8   4   8        0.27        0.64      1.93 o 
   1   5   8      201.76      207.49      2.96 o 
   2   5   8        4.56        4.81      0.86 o 
   3   5   8       41.01       37.76      1.63 o 
   4   5   8        0.26        2.68      1.08 o 
   5   5   8        1.87        4.91      1.49 o 
   6   5   8       13.54       15.67      1.71 o 
   7   5   8        0.01        3.44      1.86 o 
   0   6   8      145.43      137.35      4.21 o 
   1   6   8       25.40       24.47      1.38 o 
   2   6   8       25.10       25.19      1.38 o 
   3   6   8       48.92       48.37      2.17 o 
   4   6   8        7.36        8.37      1.33 o 
   5   6   8        1.09        1.28      1.33 o 
   6   6   8        0.16        0.84      1.52 o 
   1   7   8       22.89       24.72      1.48 o 
   2   7   8        5.64        5.00      1.24 o 
   3   7   8        0.48        5.43      1.32 o 
   4   7   8        0.44        0.72      1.30 o 
   5   7   8        0.53        0.05      1.62 o 
   0   8   8       31.48       29.91      2.40 o 
   1   8   8        5.58        5.43      1.93 o 
   2   8   8       35.06       35.33      2.31 o 
   3   8   8       10.40        6.71      1.74 o 
   4   8   8       18.93       19.46      1.96 o 
   1   9   8        0.29        0.31      1.57 o 
   2   9   8        2.36        3.62      1.65 o 
   1   1   9      277.39      297.15      3.33 o 
   2   1   9       53.80       63.05      1.29 o 
   3   1   9      191.89      206.97      2.72 o 
   4   1   9        0.14        0.92      0.59 o 
   5   1   9        0.01        1.45      0.77 o 
   6   1   9       32.02       35.51      2.39 o 
   7   1   9       28.82       26.69      1.85 o 
   8   1   9       12.51       10.84      1.74 o 
   0   2   9      957.40     1045.61     14.15 o 
   1   2   9      237.33      239.37      3.15 o 
   2   2   9     1021.77     1058.95     11.39 o 
   3   2   9      192.96      202.14      4.02 o 
   4   2   9      574.85      570.73      7.50 o 
   5   2   9       20.29       20.98      1.26 o 
   6   2   9      148.93      156.61      3.54 o 
   7   2   9       97.36      100.69      3.40 o 
   8   2   9       15.72       18.12      1.82 o 
   1   3   9       20.09       17.42      0.86 o 
   2   3   9      171.85      169.82      2.60 o 
   3   3   9        7.33        7.25      0.97 o 
   4   3   9       71.87       74.65      2.03 o 
   5   3   9        3.88        5.80      1.08 o 
   6   3   9        3.05        3.34      1.26 o 
   7   3   9       10.21        9.80      1.86 o 
   8   3   9        4.44        9.42      1.89 o 
   0   4   9      484.18      439.64      7.60 o 
   1   4   9      302.24      282.38      3.98 o 
   2   4   9      269.24      257.71      3.42 o 
   3   4   9      321.22      314.72      6.38 o 
   4   4   9      110.94      103.92      2.58 o 
   5   4   9        9.16       11.45      1.38 o 
   6   4   9      133.22      126.42      3.23 o 
   7   4   9       94.62       92.23      3.28 o 
   1   5   9      318.11      298.07      3.97 o 
   2   5   9        0.51        0.00      0.88 o 
   3   5   9        2.38        0.64      0.91 o 
   4   5   9       18.18       19.77      1.39 o 
   5   5   9       54.69       59.14      2.47 o 
   6   5   9       22.82       29.64      2.05 o 
   7   5   9       35.07       37.87      2.72 o 
   0   6   9       35.71       37.94      2.30 o 
   1   6   9       22.65       24.08      1.39 o 
   2   6   9       45.07       44.24      1.97 o 
   3   6   9       26.70       23.95      1.69 o 
   4   6   9       58.29       55.59      2.18 o 
   5   6   9        1.12        0.98      1.42 o 
   6   6   9       41.99       41.25      2.44 o 
   1   7   9       81.34       77.17      2.73 o 
   2   7   9       51.63       47.67      2.25 o 
   3   7   9       21.67       22.64      1.77 o 
   4   7   9       12.43       16.25      1.51 o 
   5   7   9        0.05        0.00      3.43 o 
   0   8   9       36.51       36.05      2.55 o 
   1   8   9        0.11        0.41      1.56 o 
   2   8   9        9.07        9.31      1.63 o 
   3   8   9        0.09        0.00      1.48 o 
   4   8   9        3.21        5.62      1.84 o 
   1   9   9        2.77        6.51      1.61 o 
   2   9   9        1.48        5.02      2.32 o 
   0   0  10      960.84      977.23     17.42 o 
   1   0  10      412.20      413.67      5.56 o 
   2   0  10      137.14      161.18      2.77 o 
   3   0  10      195.89      198.68      3.90 o 
   4   0  10        2.36        0.35      0.93 o 
   5   0  10       15.74       14.87      1.76 o 
   6   0  10       10.72        9.31      2.04 o 
   7   0  10       27.95       20.86      3.71 o 
   8   0  10        0.02        0.98      2.37 o 
   1   1  10     1072.46     1071.86      9.43 o 
   2   1  10       78.82       81.06      1.53 o 
   3   1  10        1.61        1.25      0.53 o 
   4   1  10       55.48       58.71      1.41 o 
   5   1  10       69.90       64.17      2.13 o 
   6   1  10        0.12        1.65      1.59 o 
   7   1  10       15.22       13.44      1.85 o 
   8   1  10        1.75        0.65      1.63 o 
   0   2  10      274.64      320.97      5.50 o 
   1   2  10       21.94       22.08      0.85 o 
   2   2  10       78.04       93.25      2.11 o 
   3   2  10      210.64      206.70      3.23 o 
   4   2  10        9.02        8.23      0.91 o 
   5   2  10      209.75      206.10      3.65 o 
   6   2  10       64.46       65.85      2.69 o 
   7   2  10       41.71       41.01      2.51 o 
   8   2  10       19.42       15.71      2.07 o 
   1   3  10      420.99      413.48      4.91 o 
   2   3  10       52.13       47.16      1.94 o 
   3   3  10      122.91      121.61      3.58 o 
   4   3  10       77.84       75.88      2.11 o 
   5   3  10      202.01      208.94      3.82 o 
   6   3  10       55.26       54.78      2.12 o 
   7   3  10        0.61        3.28      1.66 o 
   8   3  10        9.33       10.18      2.18 o 
   0   4  10       56.18       47.08      2.12 o 
   1   4  10       54.39       48.07      1.50 o 
   2   4  10       20.91       19.71      1.30 o 
   3   4  10      116.10      120.67      2.69 o 
   4   4  10        2.30        2.15      0.98 o 
   5   4  10       14.28       16.20      1.48 o 
   6   4  10        5.25        5.32      1.26 o 
   7   4  10        0.35        0.00      1.81 o 
   1   5  10       65.42       69.27      1.97 o 
   2   5  10        0.78        1.48      0.94 o 
   3   5  10      113.68      113.41      2.90 o 
   4   5  10        4.25        5.11      1.07 o 
   5   5  10      174.97      177.46      4.32 o 
   6   5  10       10.14       10.24      1.70 o 
   7   5  10        7.52        6.98      4.28 o 
   0   6  10       31.43       25.41      2.16 o 
   1   6  10       24.18       21.83      1.57 o 
   2   6  10       43.04       41.03      1.94 o 
   3   6  10       82.48       73.32      2.61 o 
   4   6  10       25.94       31.18      2.01 o 
   5   6  10       36.12       35.83      2.25 o 
   6   6  10        1.35        6.08      1.66 o 
   1   7  10       11.82        8.81      1.39 o 
   2   7  10        4.61        2.03      1.28 o 
   3   7  10        0.08        2.46      1.32 o 
   4   7  10        8.50        8.37      1.55 o 
   5   7  10        0.07        1.82      1.68 o 
   0   8  10       36.64       33.16      3.50 o 
   1   8  10        2.28        2.32      1.39 o 
   2   8  10       13.76       12.06      1.56 o 
   3   8  10        0.95        0.16      1.56 o 
   4   8  10        0.14        3.63      1.79 o 
   1   9  10        3.40        2.74      1.90 o 
   1   1  11      703.48      721.11      6.33 o 
   2   1  11       84.98       77.47      1.55 o 
   3   1  11      157.75      161.83      2.42 o 
   4   1  11       84.20       88.76      1.79 o 
   5   1  11       30.14       29.78      1.59 o 
   6   1  11       16.35       16.23      1.40 o 
   7   1  11       13.64       14.05      1.81 o 
   8   1  11        0.26        0.00      1.65 o 
   0   2  11      185.69      183.10      3.82 o 
   1   2  11       75.08       76.81      1.57 o 
   2   2  11       25.88       23.60      1.16 o 
   3   2  11      139.12      131.13      2.49 o 
   4   2  11       52.41       51.38      1.61 o 
   5   2  11       31.53       28.43      1.64 o 
   6   2  11       20.08       19.39      1.62 o 
   7   2  11        3.77        2.01      1.61 o 
   8   2  11        1.52        3.46      1.95 o 
   1   3  11      490.90      458.75      5.40 o 
   2   3  11      114.94      105.34      2.50 o 
   3   3  11      476.23      478.81      6.63 o 
   4   3  11       87.86       86.30      2.52 o 
   5   3  11      307.68      315.64      4.99 o 
   6   3  11        2.42        4.59      1.28 o 
   7   3  11       79.15       83.25      3.57 o 
   0   4  11      234.13      221.52      4.93 o 
   1   4  11      109.63      107.37      2.73 o 
   2   4  11      134.54      135.73      3.08 o 
   3   4  11      291.23      295.07      5.32 o 
   4   4  11       48.54       50.25      1.91 o 
   5   4  11       45.56       44.23      2.14 o 
   6   4  11        0.51        2.07      1.85 o 
   7   4  11        0.23        1.00      2.35 o 
   1   5  11      251.52      244.47      4.76 o 
   2   5  11       58.61       55.43      1.88 o 
   3   5  11       83.96       83.36      2.38 o 
   4   5  11        0.00        0.32      1.39 o 
   5   5  11       44.57       46.60      2.23 o 
   6   5  11       31.22       29.97      2.08 o 
   7   5  11       40.96       49.24      3.59 o 
   0   6  11       61.71       47.73      2.72 o 
   1   6  11        0.15        1.20      1.11 o 
   2   6  11       21.24       18.32      1.52 o 
   3   6  11        2.26        2.86      1.22 o 
   4   6  11        3.46        3.93      1.38 o 
   5   6  11        2.60        4.57      1.59 o 
   6   6  11        9.87        9.99      1.75 o 
   1   7  11        8.53        5.11      1.75 o 
   2   7  11       12.40        9.11      1.40 o 
   3   7  11       15.10       15.93      1.60 o 
   4   7  11        0.26        1.81      2.42 o 
   5   7  11       13.69       13.49      1.88 o 
   0   8  11       22.60       26.52      3.10 o 
   1   8  11        0.06        0.73      1.38 o 
   2   8  11        2.63        4.69      1.58 o 
   3   8  11        0.94        1.28      1.54 o 
   1   0  12       42.63       38.53      1.73 o 
   2   0  12       29.08       23.33      1.43 o 
   3   0  12        1.42        0.02      1.38 o 
   4   0  12        6.23        5.72      1.15 o 
   5   0  12       40.80       44.90      2.96 o 
   6   0  12       33.02       29.32      2.21 o 
   7   0  12       31.81       26.48      3.13 o 
   8   0  12        6.66        5.91      4.16 o 
   1   1  12       33.27       33.76      1.06 o 
   2   1  12        1.84        0.76      0.57 o 
   3   1  12       44.27       43.70      1.25 o 
   4   1  12        3.23        2.36      0.76 o 
   5   1  12       64.76       67.36      2.54 o 
   6   1  12        1.49        0.22      1.07 o 
   7   1  12        4.97        7.12      1.68 o 
   8   1  12        0.34        1.86      2.39 o 
   0   2  12      224.38      207.67      4.25 o 
   1   2  12        0.02        0.54      0.67 o 
   2   2  12      114.29      109.50      2.23 o 
   3   2  12       27.62       27.17      1.20 o 
   4   2  12        0.90        2.37      0.73 o 
   5   2  12       34.01       32.85      3.15 o 
   6   2  12        8.83        8.23      1.34 o 
   7   2  12        3.33        1.80      1.74 o 
   8   2  12       12.34       11.03      2.15 o 
   1   3  12       34.56       31.26      1.40 o 
   2   3  12       36.12       36.24      1.56 o 
   3   3  12      139.97      132.83      2.99 o 
   4   3  12       63.47       58.61      1.74 o 
   5   3  12       58.87       64.91      2.38 o 
   6   3  12       13.85       15.81      2.77 o 
   7   3  12        1.44        5.34      1.92 o 
   0   4  12      197.11      175.16      5.95 o 
   1   4  12        0.08        0.52      0.95 o 
   2   4  12       17.55       14.95      1.32 o 
   3   4  12        0.12        2.41      1.07 o 
   4   4  12       53.10       56.44      2.03 o 
   5   4  12        2.11        5.36      1.40 o 
   6   4  12       54.69       65.53      2.68 o 
   7   4  12        3.02        6.90      1.90 o 
   1   5  12       91.90       82.45      2.52 o 
   2   5  12        0.11        0.60      0.96 o 
   3   5  12        0.00        1.24      0.95 o 
   4   5  12        3.09        4.88      1.16 o 
   5   5  12        5.06        5.72      1.42 o 
   6   5  12        0.71        1.01      1.78 o 
   0   6  12      299.56      250.60      8.54 o 
   1   6  12        2.33        2.36      1.15 o 
   2   6  12       88.55       79.88      2.71 o 
   3   6  12        0.32        0.98      1.18 o 
   4   6  12        2.31        0.02      1.32 o 
   5   6  12        4.15        8.82      3.12 o 
   6   6  12        5.19        5.14      1.64 o 
   1   7  12        4.34        3.27      1.26 o 
   2   7  12        0.23        0.00      1.32 o 
   3   7  12        5.59        9.41      1.51 o 
   4   7  12        0.05        0.00      1.63 o 
   0   8  12        0.75        0.00      2.15 o 
   1   8  12        0.18        0.00      1.70 o 
   2   8  12        0.05        0.00      1.47 o 
   3   8  12        4.13        6.04      1.69 o 
   1   1  13       91.14       90.57      1.77 o 
   2   1  13       15.71       15.44      0.86 o 
   3   1  13       14.08       14.71      1.47 o 
   4   1  13       25.61       25.37      1.40 o 
   5   1  13        5.21        3.78      1.13 o 
   6   1  13       13.45       11.86      1.36 o 
   7   1  13        3.62        3.32      1.73 o 
   8   1  13        0.70        1.92      1.86 o 
   0   2  13      551.31      554.35      8.94 o 
   1   2  13      140.95      133.59      2.51 o 
   2   2  13      272.31      277.11      4.01 o 
   3   2  13      186.90      190.71      2.96 o 
   4   2  13       24.98       24.86      1.29 o 
   5   2  13        1.49        1.09      1.08 o 
   6   2  13       11.61       14.55      1.73 o 
   7   2  13       11.96       15.46      2.09 o 
   1   3  13       90.66       84.64      2.99 o 
   2   3  13       42.84       43.96      1.77 o 
   3   3  13        0.63        0.78      0.95 o 
   4   3  13       62.79       61.55      1.98 o 
   5   3  13       17.28       17.78      1.58 o 
   6   3  13       15.33       16.66      1.91 o 
   7   3  13        2.88        3.67      1.88 o 
   0   4  13      110.65      110.09      4.06 o 
   1   4  13      237.36      227.00      6.26 o 
   2   4  13      312.74      305.62      5.14 o 
   3   4  13      508.81      524.02      7.53 o 
   4   4  13      380.45      375.93      6.17 o 
   5   4  13       42.16       43.23      2.15 o 
   6   4  13       73.45       72.38      3.25 o 
   7   4  13       11.46       14.59      2.29 o 
   1   5  13       43.13       42.93      1.92 o 
   2   5  13      110.88       96.74      2.84 o 
   3   5  13        5.51        6.57      1.16 o 
   4   5  13      105.74      105.37      2.87 o 
   5   5  13        4.11        5.57      1.42 o 
   6   5  13       18.13       21.13      2.19 o 
   0   6  13       28.42       19.47      2.60 o 
   1   6  13       15.62       15.55      1.48 o 
   2   6  13       22.49       17.10      1.53 o 
   3   6  13       14.89       16.09      1.55 o 
   4   6  13       11.36       11.15      1.70 o 
   5   6  13        3.66        3.17      2.02 o 
   1   7  13        0.00        1.53      1.49 o 
   2   7  13        1.42        0.00      1.39 o 
   3   7  13        0.60        0.00      1.39 o 
   4   7  13        2.12        0.97      1.64 o 
   0   8  13        4.96        5.79      2.47 o 
   1   8  13        2.47        5.00      1.74 o 
   2   8  13        0.71        1.00      2.04 o 
   0   0  14       38.07       39.83      2.12 o 
   1   0  14       13.84       12.64      1.23 o 
   2   0  14       72.79       62.95      2.40 o 
   3   0  14        6.99        6.96      1.26 o 
   4   0  14      109.27      105.37      3.43 o 
   5   0  14        1.60        1.06      1.63 o 
   6   0  14      112.70      117.23      4.27 o 
   7   0  14        3.51        8.54      3.47 o 
   1   1  14        8.21        9.16      0.75 o 
   2   1  14        0.50        0.60      0.64 o 
   3   1  14        3.02        2.06      0.80 o 
   4   1  14        0.89        1.80      0.84 o 
   5   1  14       12.64       11.71      1.45 o 
   6   1  14        2.73        2.58      1.27 o 
   7   1  14        7.15        5.77      1.75 o 
   0   2  14       54.95       45.74      2.70 o 
   1   2  14       25.85       25.11      1.08 o 
   2   2  14       11.20       10.67      0.87 o 
   3   2  14       42.95       43.82      1.42 o 
   4   2  14        0.10        0.01      0.84 o 
   5   2  14        4.20        5.27      2.36 o 
   6   2  14        0.02        0.41      1.27 o 
   7   2  14        0.05        0.84      1.70 o 
   1   3  14      500.20      482.93      6.67 o 
   2   3  14      554.97      533.67      8.53 o 
   3   3  14       32.88       34.08      1.52 o 
   4   3  14      255.56      267.22      4.96 o 
   5   3  14       12.58       15.02      1.56 o 
   6   3  14        0.11        4.09      1.70 o 
   7   3  14        5.30        6.91      2.97 o 
   0   4  14      132.55      141.34      5.70 o 
   1   4  14       15.52       12.83      1.26 o 
   2   4  14       55.29       55.07      2.33 o 
   3   4  14       22.93       21.90      1.53 o 
   4   4  14        1.84        1.11      1.07 o 
   5   4  14        0.66        2.68      1.27 o 
   6   4  14        0.88        2.90      1.80 o 
   1   5  14       66.43       76.54      3.03 o 
   2   5  14       56.86       49.96      2.15 o 
   3   5  14        1.37        2.82      1.09 o 
   4   5  14       11.89        8.99      1.59 o 
   5   5  14       33.62       35.32      3.62 o 
   6   5  14        5.08        7.89      2.03 o 
   0   6  14       26.69       32.84      3.22 o 
   1   6  14        3.72        4.45      1.45 o 
   2   6  14       23.42       29.80      1.87 o 
   3   6  14        2.59        1.71      1.29 o 
   4   6  14       14.06       18.21      1.83 o 
   5   6  14        3.25        0.90      1.65 o 
   1   7  14        3.01        3.65      1.52 o 
   2   7  14       14.42       17.22      1.96 o 
   3   7  14        1.06        3.97      1.47 o 
   4   7  14        6.74        7.19      1.84 o 
   0   8  14       13.92       18.62      3.21 o 
   1   8  14        0.08        0.00      1.78 o 
   2   8  14        6.53       12.58      2.06 o 
   1   1  15        2.01        2.33      0.67 o 
   2   1  15       29.87       23.70      1.22 o 
   3   1  15       30.85       32.06      1.48 o 
   4   1  15        3.05        3.88      0.95 o 
   5   1  15       26.41       25.79      1.87 o 
   6   1  15       18.75       21.21      1.68 o 
   7   1  15        4.85        7.17      2.50 o 
   0   2  15      107.22      100.32      3.43 o 
   1   2  15        0.88        1.70      0.74 o 
   2   2  15       28.38       26.07      1.17 o 
   3   2  15        0.10        1.73      0.89 o 
   4   2  15        6.69        7.13      1.01 o 
   5   2  15        4.98        6.31      1.61 o 
   6   2  15       14.43       11.11      1.88 o 
   7   2  15        0.66        4.93      2.62 o 
   1   3  15      328.79      319.22      5.13 o 
   2   3  15       74.09       70.68      2.31 o 
   3   3  15      183.19      184.27      3.47 o 
   4   3  15       15.73       20.20      1.72 o 
   5   3  15       60.97       65.53      2.56 o 
   6   3  15        1.39        1.43      1.90 o 
   7   3  15        9.00       11.60      2.12 o 
   0   4  15      376.65      365.36      9.78 o 
   1   4  15       24.42       21.58      1.49 o 
   2   4  15      157.94      151.51      4.22 o 
   3   4  15       60.13       55.70      3.59 o 
   4   4  15        0.28        0.99      1.21 o 
   5   4  15       14.20       12.14      1.61 o 
   6   4  15       14.33       13.45      2.11 o 
   1   5  15      626.37      609.72     10.06 o 
   2   5  15        0.02        2.71      1.17 o 
   3   5  15       75.06       78.01      2.45 o 
   4   5  15        0.42        0.76      1.27 o 
   5   5  15        1.37        3.94      1.89 o 
   0   6  15        7.78        9.76      3.61 o 
   1   6  15        0.04        0.06      1.29 o 
   2   6  15        4.21        6.31      1.50 o 
   3   6  15        3.11        3.11      1.37 o 
   4   6  15        3.51        3.90      2.49 o 
   5   6  15        6.68        7.68      2.27 o 
   1   7  15        0.02        0.00      1.56 o 
   2   7  15        3.68        6.95      3.50 o 
   3   7  15        7.68        6.93      1.55 o 
   0   8  15        5.68        4.10      2.79 o 
   1   8  15        0.21        0.00      1.77 o 
   0   0  16        1.14        2.47      2.43 o 
   1   0  16       40.57       36.97      1.97 o 
   2   0  16       16.61       14.81      1.60 o 
   3   0  16       52.66       49.24      2.45 o 
   4   0  16       47.15       44.10      2.45 o 
   5   0  16        3.01        4.20      3.33 o 
   6   0  16        9.74       11.58      4.42 o 
   7   0  16        0.30        6.87      2.88 o 
   1   1  16       13.12       14.75      0.93 o 
   2   1  16        0.05        0.43      0.82 o 
   3   1  16       65.33       61.90      1.91 o 
   4   1  16        3.49        2.60      1.04 o 
   5   1  16       58.69       60.15      4.17 o 
   6   1  16        2.87        2.26      1.41 o 
   7   1  16       14.04       12.91      2.16 o 
   0   2  16      627.18      615.12     14.68 o 
   1   2  16       33.29       32.67      1.33 o 
   2   2  16      171.85      176.44      3.35 o 
   3   2  16       52.74       53.71      1.88 o 
   4   2  16        2.76        3.19      1.13 o 
   5   2  16        7.50        4.03      1.35 o 
   6   2  16       13.01       13.10      1.67 o 
   7   2  16        1.99        2.38      1.82 o 
   1   3  16      104.03      105.12      2.73 o 
   2   3  16       61.51       59.44      1.97 o 
   3   3  16        0.54        0.00      0.97 o 
   4   3  16       21.20       21.73      2.34 o 
   5   3  16        8.05       11.20      1.50 o 
   6   3  16        0.45        1.44      1.67 o 
   0   4  16       30.06       28.88      2.60 o 
   1   4  16        3.35        3.42      1.27 o 
   2   4  16       26.22       23.98      1.56 o 
   3   4  16        9.70        8.87      1.27 o 
   4   4  16        8.77        9.26      1.60 o 
   5   4  16        1.60        3.01      1.51 o 
   6   4  16        0.24        1.84      1.84 o 
   1   5  16      240.07      264.97      5.84 o 
   2   5  16        3.94        5.47      3.01 o 
   3   5  16       15.31       19.17      2.17 o 
   4   5  16        0.66        0.00      1.58 o 
   5   5  16        4.71        5.80      1.63 o 
   0   6  16       27.79       32.88      3.26 o 
   1   6  16       16.50       19.62      1.96 o 
   2   6  16        5.94        7.77      1.70 o 
   3   6  16       45.90       44.23      2.32 o 
   4   6  16        0.85        3.80      1.71 o 
   1   7  16        0.40        0.00      2.09 o 
   2   7  16        1.31        4.48      1.73 o 
   3   7  16       15.26       19.19      3.71 o 
   1   1  17        2.01        0.09      0.95 o 
   2   1  17       17.28       15.04      1.13 o 
   3   1  17        8.61        9.19      1.09 o 
   4   1  17       10.45        9.39      1.25 o 
   5   1  17        5.06        7.95      1.55 o 
   6   1  17        2.10        0.92      1.58 o 
   0   2  17      744.91      733.33     12.01 o 
   1   2  17        5.27        7.92      0.96 o 
   2   2  17      245.11      256.74      4.27 o 
   3   2  17        5.82        7.86      1.28 o 
   4   2  17        0.46        0.70      1.17 o 
   5   2  17        0.09        0.00      1.64 o 
   6   2  17        0.24        2.42      1.51 o 
   1   3  17        0.03        0.42      0.93 o 
   2   3  17        3.49        2.77      0.94 o 
   3   3  17        6.40        5.98      1.11 o 
   4   3  17        0.77        1.03      1.24 o 
   5   3  17        2.01        4.40      1.64 o 
   6   3  17        0.00        2.53      1.58 o 
   0   4  17        3.57        3.72      1.86 o 
   1   4  17        1.00        0.00      1.22 o 
   2   4  17       13.21       15.55      1.41 o 
   3   4  17        6.39        3.00      1.70 o 
   4   4  17       88.83       87.57      3.35 o 
   5   4  17        9.45       13.31      1.71 o 
   1   5  17       42.77       44.00      2.70 o 
   2   5  17        3.08        5.75      1.49 o 
   3   5  17        7.54        7.93      1.43 o 
   4   5  17        1.98        2.45      1.46 o 
   5   5  17        0.00        1.53      1.57 o 
   0   6  17      108.14      116.63     10.14 o 
   1   6  17       33.10       33.03      2.42 o 
   2   6  17       34.62       30.41      2.23 o 
   3   6  17       83.58       98.12      3.81 o 
   4   6  17        0.00        0.00      2.43 o 
   1   7  17        3.72        7.72      1.90 o 
   2   7  17        8.03       10.68      2.01 o 
   0   0  18        3.11        0.97      2.23 o 
   1   0  18       11.63       11.27      2.74 o 
   2   0  18       52.16       40.09      2.91 o 
   3   0  18       55.34       44.75      2.53 o 
   4   0  18      135.59      130.48     15.01 o 
   5   0  18       28.14       24.69      2.92 o 
   6   0  18       63.46       65.00      4.37 o 
   1   1  18       44.92       46.24      1.73 o 
   2   1  18       94.70      102.20      2.95 o 
   3   1  18       15.03       15.64      1.31 o 
   4   1  18       56.09       64.63      2.41 o 
   5   1  18        0.83        2.75      1.46 o 
   6   1  18        2.02        2.25      1.64 o 
   0   2  18      384.19      364.50     12.22 o 
   1   2  18        5.94        8.23      1.20 o 
   2   2  18      142.52      144.24      3.12 o 
   3   2  18       10.93        9.63      1.17 o 
   4   2  18        2.93        1.83      1.30 o 
   5   2  18        0.02        0.44      1.49 o 
   6   2  18        3.26        4.09      1.59 o 
   1   3  18       27.41       23.70      1.39 o 
   2   3  18       12.66        9.82      1.16 o 
   3   3  18        1.75        0.00      1.09 o 
   4   3  18        0.02        1.52      1.67 o 
   5   3  18        7.55        5.54      1.68 o 
   6   3  18       16.73       19.55      1.99 o 
   0   4  18        3.46        6.27      1.93 o 
   1   4  18        2.34        2.16      1.34 o 
   2   4  18        1.20        0.00      1.33 o 
   3   4  18        2.34        4.51      1.64 o 
   4   4  18        0.17        1.85      1.59 o 
   5   4  18        1.09        0.00      2.04 o 
   1   5  18       27.28       25.29      2.06 o 
   2   5  18       10.39        9.21      1.74 o 
   3   5  18        3.90        6.54      2.16 o 
   4   5  18        3.04        2.52      1.62 o 
   0   6  18       66.03       59.18      5.25 o 
   1   6  18        8.22        9.53      1.86 o 
   2   6  18       34.96       31.84      2.56 o 
   3   6  18       19.98       24.62      2.98 o 
   1   7  18       11.72       11.79      2.14 o 
   1   1  19       12.03       15.83      1.39 o 
   2   1  19      275.86      277.90      4.59 o 
   3   1  19        9.36       14.97      1.32 o 
   4   1  19      114.36      124.42      3.99 o 
   5   1  19        2.40        5.25      1.62 o 
   6   1  19        0.07        3.11      1.85 o 
   0   2  19        0.17        0.00      1.91 o 
   1   2  19        5.75        6.53      1.27 o 
   2   2  19        0.07        0.00      0.99 o 
   3   2  19        7.61        7.90      1.18 o 
   4   2  19        0.74        0.36      1.37 o 
   5   2  19        0.71        0.00      1.64 o 
   6   2  19        1.98        1.99      1.67 o 
   1   3  19        1.76        3.94      1.22 o 
   2   3  19        9.49        6.79      1.33 o 
   3   3  19       10.22       11.97      1.36 o 
   4   3  19        2.42        2.39      1.42 o 
   5   3  19       25.84       30.95      2.38 o 
   0   4  19        0.26        1.49      1.80 o 
   1   4  19       10.71        9.26      1.40 o 
   2   4  19        0.23        2.55      1.72 o 
   3   4  19       10.74       13.26      2.56 o 
   4   4  19        0.01        1.71      1.47 o 
   5   4  19        2.98        2.44      1.67 o 
   1   5  19        3.51        4.80      1.60 o 
   2   5  19        7.31        9.03      2.07 o 
   3   5  19        0.05        1.72      1.90 o 
   4   5  19        3.14        2.24      1.78 o 
   0   6  19       49.56       48.81      3.93 o 
   1   6  19        3.33        3.47      1.77 o 
   2   6  19       19.93       26.25      2.32 o 
   0   0  20      151.14      188.81      9.17 o 
   1   0  20        5.16        4.26      1.96 o 
   2   0  20        8.04        7.66      2.28 o 
   3   0  20       42.49       36.02      2.72 o 
   4   0  20       71.68       84.86      6.37 o 
   5   0  20       29.66       22.60      3.04 o 
   1   1  20      297.13      305.45      5.40 o 
   2   1  20        3.87        6.84      1.18 o 
   3   1  20      117.61      121.67      3.03 o 
   4   1  20        0.31        4.02      1.59 o 
   5   1  20       20.43       19.89      2.13 o 
   0   2  20       41.58       37.95      3.07 o 
   1   2  20        0.86        2.25      1.35 o 
   2   2  20        4.70        2.22      1.25 o 
   3   2  20        1.70        2.76      1.20 o 
   4   2  20        4.78        7.22      1.70 o 
   5   2  20        0.07        0.00      1.68 o 
   1   3  20       24.34       22.59      1.68 o 
   2   3  20        0.11        0.00      1.19 o 
   3   3  20        0.82        1.25      1.34 o 
   4   3  20       10.91       11.48      1.88 o 
   5   3  20        2.72        4.52      1.81 o 
   0   4  20        0.59        1.83      1.63 o 
   1   4  20        0.05        1.34      1.28 o 
   2   4  20        0.24        3.88      1.35 o 
   3   4  20        0.05        2.68      1.41 o 
   4   4  20        0.00        4.00      1.74 o 
   1   5  20       12.44       13.52      1.83 o 
   2   5  20       10.14        8.00      1.81 o 
   3   5  20        0.06        0.37      1.73 o 
   0   6  20        3.23        6.78      3.95 o 
   1   6  20        5.70       10.22      2.02 o 
   1   1  21        0.58        3.29      1.57 o 
   2   1  21        6.24        2.98      1.25 o 
   3   1  21        0.07        1.25      1.23 o 
   4   1  21        8.55        6.33      2.35 o 
   5   1  21        0.07        0.00      2.03 o 
   0   2  21        5.08       10.13      2.35 o 
   1   2  21        6.02        8.76      1.39 o 
   2   2  21        3.38        2.70      1.33 o 
   3   2  21       12.37       15.22      1.74 o 
   4   2  21        0.23        1.78      1.71 o 
   5   2  21        0.17        0.00      1.84 o 
   1   3  21        0.13        0.94      1.25 o 
   2   3  21        0.22        0.34      1.39 o 
   3   3  21        0.04        0.00      1.41 o 
   4   3  21        0.02        2.68      1.95 o 
   0   4  21        0.91        1.91      1.96 o 
   1   4  21        2.29        2.97      1.81 o 
   2   4  21        5.39        7.32      1.51 o 
   3   4  21       14.15       21.70      2.10 o 
   1   5  21        5.99       11.04      2.91 o 
   2   5  21        3.11        6.31      1.66 o 
   0   0  22        0.77        5.96      3.16 o 
   1   0  22       33.57       28.85      2.96 o 
   2   0  22       31.10       36.09      4.68 o 
   3   0  22      102.19      110.59      4.56 o 
   4   0  22      134.60      158.24      6.71 o 
   1   1  22        0.48        2.99      1.47 o 
   2   1  22        0.04        2.05      1.46 o 
   3   1  22        0.62        0.00      1.33 o 
   4   1  22        0.57        1.51      1.66 o 
   0   2  22       99.44      112.48      5.28 o 
   1   2  22        0.15        3.34      1.82 o 
   2   2  22       33.95       33.95      2.02 o 
   3   2  22        0.05        2.30      1.74 o 
   4   2  22        1.02        2.80      1.68 o 
   1   3  22        0.86        0.07      1.29 o 
   2   3  22        0.60        2.12      1.40 o 
   3   3  22        6.46       11.42      1.66 o 
   4   3  22        0.58        2.35      2.33 o 
   0   4  22        6.23       10.63      2.64 o 
   1   4  22        0.85        2.45      1.48 o 
   2   4  22        2.59        2.15      1.59 o 
   3   4  22        2.29        5.61      1.75 o 
   1   5  22        5.51        7.19      1.77 o 
   1   1  23       38.14       37.88      2.43 o 
   2   1  23       23.77       28.43      2.23 o 
   3   1  23        0.76        3.11      1.60 o 
   4   1  23        0.28        0.00      1.83 o 
   0   2  23       32.10       29.72      3.32 o 
   1   2  23        5.10        6.51      1.74 o 
   2   2  23       24.02       28.72      2.22 o 
   3   2  23       12.55       15.88      2.36 o 
   1   3  23        0.81        1.55      1.61 o 
   2   3  23       13.85       16.35      1.75 o 
   3   3  23        0.77        4.85      1.69 o 
   0   4  23        8.01        9.22      2.70 o 
   1   4  23        1.30        0.00      1.74 o 
   2   4  23        0.01        0.00      1.62 o 
   0   0  24       25.03       29.53      4.42 o 
   1   0  24        3.54        6.52      3.85 o 
   2   0  24        4.91        6.13      2.69 o 
   3   0  24        2.79        2.62      2.66 o 
   1   1  24        0.00        0.31      1.71 o 
   2   1  24        1.46        0.00      1.76 o 
   3   1  24        9.34       14.79      2.02 o 
   0   2  24        0.10        0.00      4.95 o 
   1   2  24        2.25        0.53      2.01 o 
   2   2  24        0.03        0.00      3.18 o 
   1   3  24       24.61       25.03      2.31 o 
   2   3  24        0.03        0.00      1.79 o 
   1   1  25        4.09        5.63      1.91 o 
   2   1  25        0.01        0.00      1.82 o 
   0   2  25        0.01        1.51      3.20 o 
   1   2  25        0.44        4.62      1.97 o 
                                                 
